# Supplementary material for: Paper-Based SERS Platform for One-Step Screening of Tetracycline in Milk
Source: Sci Rep. 2019 Nov 29;9:17922. doi: 10.1038/s41598-019-54380-y (PMC6884497; doi:10.1038/s41598-019-54380-y)
Supplement: Supplementary file 2 — Dataset 1 [file 41598_2019_54380_MOESM2_ESM.xlsx]

## Sheet: Peaks intensity
	Peaks intensity
		TET concentrations in milk
	Raman shift (cm-1)	0 ppm				0.01 ppm				0.05 ppm				0.1 ppm				0.5 ppm				1 ppm				5ppm				10 ppm				50 ppm				100 ppm				250 ppm				500 ppm
	1669.22	2647.17	2525.05	2602.69	2599.9	3209.98	2741.24	2313.91	2496.71	1955.6	2249.19	2351.2	2094.52	2042.97	2135.17	1602.37	2044.48	2042.81	1962.43	1970.37	2147.62	1904.36	2416.57	2427.36	1940.07	2500.33	1989.02	1695.21	2123.7	1569.79	2232.59	1572.6	2091.25	2031.61	2001.03	2021.59	2088.33	1974.88	1790.49	1304.94	2113.96	1639.79	1809.89	1470.67	1859.33	1216.84	1626.07	1235.12	1199.31
	1620.56	2144.34	2866.63	1984.82	2283.92	3091.71	2237.05	1592.62	1683.35	1117.62	1218.47	1331.9	1253.34	1302.67	1170.21	673.086	1118.4	742.389	1201.3	1385.47	656.767	651.112	1291.48	1641.21	1119.79	824.878	1340.95	956.696	1135.99	730.93	1199.18	998.751	1047.93	1337.54	947.262	1235.27	1063.93	968.831	1340.55	720.709	1482.03	1249.9	1408.4	746.579	1496.57	1600.64	1743.82	812.702	1147.35
	1567.29	1211.57	1343.25	1214.45	1136.16	2342.39	1219.64	1046.27	555.925	661.161	201.352	387.214	278.507	669.993	373.4	70.414	176.635	-60.0865	381.069	339.583	21.0334	-62.7407	314.328	741.831	455.782	509.466	202.238	259.565	473.299	317.021	627.993	325.985	353.67	651.907	562.044	949.1	687.575	556.234	296.549	453.857	1147.88	673.662	464.123	93.426	550.209	350.211	357.707	208.254	491.479
	1451.81	1776.57	1992.67	2812.45	2032.18	2186.72	1933.22	2574.37	2595.57	2293.66	2333.45	2197.63	1604.27	1415.23	1812.19	2487.61	2015.9	1547.16	1983.07	2093.59	1557.21	2017.79	2307.75	1766.04	1717.71	2591.92	2032.19	2094.26	1371.88	2468.75	2661.64	2568.08	2284.78	1928.19	2415.84	2108.67	2883.94	1825.87	1562.58	2234.61	2943.12	1866.21	2792.1	2300.62	2118.19	2460.84	2310.74	2914.05	2553.94
	1396.99	265.53	114.227	1081.94	85.1376	-149.623	-157.973	699.177	525.218	883.653	1075.8	657.283	517.16	159.296	382.742	1369.42	731.172	378.691	629.568	1148.88	591.759	1351.38	1146.28	520.19	349.23	1720.58	846.487	1224.15	397.395	1940.16	1194.83	1221.11	1217.27	785.169	1295.32	311.149	1405.99	688.011	1036.06	1582.35	2014.91	1260.52	2009.75	1535.41	1853.92	2426.97	1721.13	2347.24	2166.67
	1320.92	1180.33	2135.3	1657.05	934.899	731.32	1074.63	2118.39	2207.78	1835.39	2176.65	1443.1	1246.68	1001.74	1817.34	2115.63	1843.07	1414.03	1366.89	1757.94	1460.27	1996.95	1907.25	1230.58	1595.57	2955.82	1935.54	1817.57	1189.04	2428.34	2364.69	1584.75	1791.04	2222.05	2519.11	2054.57	2868.69	2117.2	2338.87	3042.3	3693.4	3005.61	4568.17	3470.33	4351.09	5566.61	5043.08	4627	5185.24
	1294.62	639.769	1097.41	1620.39	552.774	216.309	392.793	1464.92	1726.04	1577.07	1895.5	1571.26	1196.29	713.661	1507.91	2009.48	1604.29	783.184	1297.6	1538.58	1152.59	2180.32	1579.11	863.234	1102.17	3055.56	1228.15	1843.67	839.321	2412.71	1713.19	1581.43	1753.2	1544.29	2062.21	1349.42	2353.4	2038.31	1901.33	2624.56	2978.56	2597.69	3695.22	2673.93	3114.25	4653.93	4148.68	3627.3	4379.42
	1280.33	438.035	909.628	1248.4	538.932	-1.00874	271.059	1279.57	1215.27	1280.48	1651.11	1163.5	677.973	464.825	1272.76	1626.49	1231.1	579.874	878.701	1248.99	926.919	1702.35	1311.97	766.304	1005.32	2524.95	1098.75	1358.51	519.715	1537.92	1605.97	1323.38	1548.29	1614.91	1909.4	1011.73	2332.22	1687.44	2951.55	2362	2866.31	2466.46	3263.2	2580.19	3108.78	5076.83	4096.66	3307.9	4577.95
	1128.74	2669.38	2323.85	2954.06	2428.62	4102.88	3442.35	2709.34	2632.71	2740.48	2475.77	2189.56	2084.51	2192.58	2195.28	1967.97	2347.87	2500.37	2236.55	2575.24	2171.04	2555.8	2759.44	2585.09	2628.9	2966.17	2654.43	1808.39	2227.65	1984.65	2740.45	2104.13	2604.87	2758.74	2511.32	2672.04	2594.27	2106.31	2528.76	2167.14	2639.98	2466.71	2421.41	2143.95	2472.4	2064.83	2640.08	2024.54	1998.7
	1109.53	3080.55	3537.81	2725.51	3724.64	5542.59	4268.4	2803.46	2410.24	2458.24	2358.48	2607.05	2373.97	2425.52	2052.25	1533.96	2342	2442.18	2565.01	2569.7	1920.52	2314.14	2897.45	2567.45	2536.73	3098.63	2810	1672.86	2288.8	2424.29	2434.22	2286.13	2757.6	2934.51	2357.4	2652.21	2732.95	2285.52	2673.56	1913.81	2891.25	2423.33	2459.81	2065.47	2367.68	2459.14	2003.94	1791.99	2554.2
	909.372	4149.89	4999.83	3661.53	4978.23	7652.78	5899.26	3783.93	3098.98	3126.58	3120.71	2898.61	2395.77	3194.03	1339.37	1548.43	3075.05	2009.8	2805.02	2619.82	2462.82	1392.52	3341.74	3987.49	3140.46	1756.53	3441.38	1691.42	2775.58	2395.96	3080.55	2763.75	2229.48	3321.23	2299.1	3076.61	2086.58	1815.5	2273.4	871.496	2946.01	2251.72	1885.39	1222.32	1900.09	2540.16	1602.76	812.137	949.705
	874.208	2645.28	2201.7	2134.2	2473.77	5214.26	3978.54	2736.37	3006.22	2207.59	2298.42	2076.23	1729.61	1858.41	1413.88	1483.15	1910.51	1362.52	1628.17	1450.55	1447.1	1161.05	1732.97	2023.92	1712.81	1512.37	1635.96	1435.02	1337.52	1893.78	2043.17	1757.79	1707.44	2050.67	2181.17	2297.3	1876.43	1408.15	1574.82	1664.26	1819.89	1535.3	1829.92	1141.21	1450.17	1629.34	1416.27	1157.63	1010.31
	721.957	1115.66	2011.05	1405.36	1312.24	1378.7	1539.53	1485.71	1310.65	1251.4	1580.89	1387.27	1063.42	775.4	635.733	917.107	1161.83	824.635	1072.61	637.76	992.612	1035.82	1795.52	1501.88	1516.53	1503.62	1388.17	1013.92	1031.05	1491.57	1381.52	1277.9	1173.47	1162.35	1071.17	1135.62	1445.47	934.159	1207.24	1019.5	1608.69	1409.64	1186.23	833.46	1258.84	1524.32	942.865	1032.14	1004.2
	645.674	1552.84	2497.17	1907.47	2596.66	2391.23	1339.62	2043.04	1552.16	2023.81	1332.96	2957.04	974.498	1360.97	971.135	1046.98	1186.86	772.779	1126.91	958.752	1531.49	1041.74	1424.15	1480.62	1489.34	1088.78	1197.84	1111.68	1199.54	1253	1380.62	1119.94	1469.49	1570.16	1379.31	946.909	1950.44	919.94	1169.98	1022.97	1510.65	1005.02	1056.69	733.389	1164.12	1408.12	653.25	621.917	1030.95
	610.256	903.897	803.378	1100.65	1227.17	767.62	666.903	790.09	916.808	793.997	1063.14	1270.76	865.439	1092.08	1039.49	654.072	970.741	828.898	1024.17	955.925	927.118	1074.75	1582.25	1198.99	1123.74	1449.95	1072.96	953.802	1246.36	984.814	1271.91	966.667	1208.5	1201.82	936.948	515.162	1282.9	487.721	1193.23	1068.42	1032.58	1401.37	1102.77	1091.52	1381.31	1156.65	895.549	910.799	959.042
	538.837	391.713	275.265	646.645	526.398	432.488	409.966	91.88	428.846	214.313	164.071	528.958	323.025	393.255	504.529	207.46	230.488	431.813	245.451	597.517	470.676	444.448	665.691	222.678	726.996	414.379	191.585	365.473	241.263	361.642	207.163	250.365	717.188	407.522	350.197	117.961	420.399	518.854	471.97	572.18	493.596	721.998	348.853	157.734	734.096	488.52	383.864	492.026	516.322
	487.878	-292.419	-256.621	-200.831	-85.6454	-224.242	-31.2857	-248.262	-177.256	-35.7791	-243.114	-391.786	-408.136	-268.716	-509.254	-334.238	-569.666	-312.159	-243.161	-170.984	-481.407	-519.843	-278.684	-240.91	-418.743	-251.803	-215.864	-354.633	-249.799	-535.664	-184.564	-146.937	-365.451	-232.592	-366.606	-315.02	-145.669	-409.491	-326.936	-259.841	-41.6254	-61.2778	-371.871	-448.202	-264.698	57.588	-500.92	-432.377	-118.865
	455.357	1096.88	1129.32	1012.63	1259.13	1695.96	1607.17	1262.09	1308.81	1198.82	1091.17	1234.27	1015.67	1280.83	885.393	861.286	908.835	1043.98	986.011	1114.99	1198.95	1211.11	1074.35	754.797	1099.9	1142.12	1234.32	1011.5	530.439	1250	957.788	615.155	1292.55	1230.5	1212.24	953.412	914.456	1027.11	785.086	1005.21	980.002	1361.5	1121.01	862.904	951.749	1099	868.57	1005.8	1167.04
	355.554	1921.4	1935.8	1912.12	1999.84	1981.78	2336.29	1826.31	2066	1875.43	2153.49	1899.11	1853.26	1571.14	2019.52	1693.53	1793.18	1693.82	1772.68	2066.43	1764.22	2088.49	2203.5	1489.32	1880.59	2287.1	2092.51	1828.13	1562.6	2250.23	1805.74	1883.76	1712.43	2063.54	2220.34	1682.94	2057.19	1846.02	2072.47	2151.36	1866.25	2539.82	2131.13	1917.96	2044.34	2608.91	2682.37	2143.95	2699.82
	236.122	5892.2	10157	7138.04	9071.65	14662.7	8373	8082.54	8537.37	5076.78	3519.99	8535.65	5174.16	3806.06	3101.05	4529.92	3878.77	3519.99	3788.94	3368.43	3669.77	3185.94	5112.6	4800.1	6363.54	2560.03	6009.67	3756.74	3418.47	5455.1	4774.2	5112.45	5086.14	5162.15	7610.1	5843.17	7526.35	4860.71	3419.25	3023.47	5806.25	3649.24	3747.06	1566.98	4707.1	3809.13	2534.95	2366.3	3434.85
[truncated: 4 more columns]

## Sheet: Matrix
Peak (cm-1)	236.122	355.554	455.357	487.878	538.837	610.256	645.674	721.957	874.208	909.372	1109.53	1128.74	1280.33	1294.62	1320.92	1396.99	1451.81	1567.29	1620.56	1669.22
236.122
355.554			>𝜎							>𝜎	>𝜎									>𝜎
455.357
487.878
538.837									>𝜎	>𝜎	>𝜎									>𝜎
610.256							>𝜎			>𝜎		>𝜎
645.674
721.957
874.208
909.372
1109.53									>𝜎
1128.74
1280.33	>𝜎	>𝜎							>𝜎	>𝜎							>𝜎			>𝜎
1294.62	>𝜎	>𝜎	>𝜎			>𝜎			>𝜎	>𝜎							>𝜎			>𝜎
1320.92					>𝜎	>𝜎	>𝜎			>𝜎		>𝜎								>𝜎
1396.99			>𝜎				>𝜎		>𝜎	>𝜎	>𝜎	>𝜎								>𝜎
1451.81
1567.29
1620.56																>𝜎
1669.22

## Sheet: 236
	Peaks intensity ratio average
Raman shift (cm-1)	0	0.01	0.05	0.1	0.5	1	5	10	50	100	250	500	1000	ppm
1669.22	3.12004	3.63369	2.56542	2.00989	1.76804	2.26154	1.96777	2.82413	3.2096	2.35862	1.97321	2.36729	4.94685
1620.56	3.46481	4.65803	4.49207	3.94249	3.97859	4.36483	3.63031	5.3542	5.9244	3.92016	2.70607	2.4347	2.03207
1567.29	6.57172	9.05175	16.4456	25.0694	33.9384	-3.5205	14.1092	13.7184	9.64033	7.99718	9.7045	9.07869	4.0856
1451.81	3.85396	4.36631	2.70779	2.03641	2.03783	2.17078	1.75778	2.05506	2.80201	2.04405	1.5502	1.20047	3.12215
1396.99	72.5542	13.9075	9.57881	5.57166	7.17165	3.40886	6.25686	3.7931	5.93423	2.69755	2.07976	1.40894	2.33432
1320.92	5.93993	8.88087	3.61209	2.43787	2.42262	3.04123	2.68226	2.36838	2.70293	1.7766	0.891939	0.590196	0.840543
1294.62	9.82039	5.2318	4.32555	2.24285	2.7644	4.00828	2.96041	2.79539	3.6403	1.82109	1.12908	0.716545	1.06273
1280.33	13.8167	6.67085	6.31091	4.14009	4.25957	4.59054	3.95659	3.417	3.46976	1.83618	1.18732	0.708683	0.945204
1128.74	3.18244	3.05803	2.41371	1.77559	1.52506	1.84419	1.68476	2.21826	2.49736	1.81359	1.4154	1.42307	4.92028
1109.53	2.45956	2.75807	2.25283	1.92237	1.53503	1.87985	1.67603	2.07304	2.48609	1.74842	1.44398	1.36981	3.42447
909.372	1.80576	2.05656	1.96403	1.92345	1.4695	1.76198	1.6641	1.98943	2.59264	2.40538	1.84183	2.4029	2.63221
874.208	3.46311	2.67755	2.73346	2.33145	2.44217	2.94529	2.63498	2.77612	3.1402	2.65755	2.26088	2.3929	4.68225
721.957	5.58105	7.00695	4.32548	4.51607	4.19493	3.32883	3.26312	3.86199	5.47445	3.65264	2.84173	2.72514	7.2419
645.674	3.7744	5.45964	3.33634	3.39614	3.45669	3.54072	3.39938	3.95944	4.70864	3.75133	3.33929	3.43056	5.13604
610.256	6.79877	10.699	6.36319	3.48803	3.85703	3.39967	2.81568	4.41698	5.08096	3.77281	2.7113	3.07586	8.98605
538.837	14.438	24.7448	19.3243	13.6221	7.19528	7.86721	10.2087	16.4104	17.4337	8.41502	8.03548	6.46572	13.6637
487.878	-50.2983	-103.435	-47.7088	-10.1538	-13.5454	-14.8989	-15.5713	-21.1905	-28.2921	-43.3632	-22.7269	6.67848	17.4708
455.357	7.15483	6.69564	4.86765	4.00034	3.32406	4.88361	4.31724	5.39862	6.208	4.50505	3.19614	2.9201	6.13141
355.554	4.1457	4.88514	2.907	2.19898	1.98143	2.97568	2.05849	2.68806	3.2649	1.8961	1.59753	1.19526	3.05255
236.122	1	1	1	1	1	1	1	1	1	1	1	1	1
	Standard deviation
Raman shift (cm-1)	0	0.01	0.05	0.1	0.5	1	5	10	50	100	250	500	1000	ppm
1669.22	0.794315	0.651621	0.845549	0.581032	0.108666	0.703744	0.854596	0.640253	0.593531	0.348507	0.634774	0.749714	1.07498
1620.56	0.514705	0.629717	1.45811	1.88928	1.44281	1.19092	0.70141	1.48763	1.95459	1.02542	0.450648	0.70838	0.276186
1567.29	1.45787	4.24633	6.15959	27.1308	99.1006	31.7823	11.1602	4.23786	3.26673	2.79597	4.90984	2.36537	0.875629
1451.81	1.14575	1.64693	1.0542	0.443887	0.345483	0.570852	0.752705	0.204608	0.241287	0.543266	0.686654	0.317887	0.454667
1396.99	44.4985	3.31975	3.63928	2.40826	1.84129	1.48678	2.8613	0.660191	0.612896	0.71281	0.825389	0.271801	0.370736
1320.92	2.52495	7.67518	1.85182	0.92882	0.361109	1.13372	0.545174	0.423776	0.300868	0.45302	0.336137	0.0965043	0.0798096
1294.62	4.94822	0.403876	1.10663	0.180884	0.51523	2.05	1.85566	0.40338	0.504139	0.51065	0.420474	0.100394	0.117387
1280.33	2.85087	0.500957	2.0372	2.71442	1.39206	2.13697	2.53227	0.378914	0.446995	0.794806	0.420371	0.0621559	0.108996
1128.74	1.04172	0.482074	1.08131	0.376621	0.197277	0.479465	0.629131	0.455826	0.558458	0.510224	0.492846	0.42585	0.353249
1109.53	0.405918	0.65253	0.744224	0.689727	0.260521	0.469686	0.656785	0.202315	0.640565	0.391358	0.508534	0.124022	0.562079
909.372	0.271294	0.553718	0.777796	0.842928	0.206366	0.487129	0.426886	0.356158	1.01696	0.857725	0.512307	1.0368	0.522746
874.208	0.984109	0.386895	1.09506	0.487374	0.137097	0.566399	0.810945	0.295872	0.735754	0.787072	0.778315	0.70761	1.11113
721.957	0.893945	2.47123	1.64403	0.785454	0.790179	0.595993	1.12101	0.38695	1.14086	1.08802	0.794733	0.490947	1.60435
645.674	0.235343	1.05501	1.32477	0.653929	0.883736	0.535487	1.15729	0.583587	1.3581	1.10709	0.830683	0.541169	0.64636
610.256	0.514309	1.67161	0.370115	0.506219	0.315114	0.539647	1.08838	0.788506	1.11113	1.60245	0.930105	0.444002	0.732057
538.837	3.1413	7.93544	3.85907	7.05158	1.3608	0.80883	3.99601	7.04031	4.55005	2.78633	2.73547	1.23433	4.1672
487.878	38.015	110.282	62.9125	4.29507	5.23621	6.16833	8.32805	11.2688	15.6555	64.0864	25.2351	41.1796	14.3073
455.357	1.48045	1.42888	1.5643	0.99386	0.379638	1.64147	1.77975	1.98871	1.64851	1.20159	1.32332	0.454805	1.5444
355.554	0.948667	1.71166	1.18218	0.489161	0.235846	0.573312	0.721223	0.224933	0.518626	0.649842	0.227291	0.221382	0.505388
236.122	0	0	0	0	0	0	0	0	0	0	0	0	0

## Sheet: 355
	Peaks intensity ratio average
Raman shift (cm-1)	0	0.01	0.05	0.1	0.5	1	5	10	50	100	250	500	1000	ppm
1669.22	0.749085	0.771606	0.902248	0.912215	0.900674	0.99262	1.01505	0.941843	0.985723	1.15592	1.3435	1.94514	2.11489
1620.56	0.852577	1.13947	1.58749	1.66456	1.88654	1.6928	1.61563	1.67535	1.61292	1.92393	1.87005	2.03982	0.668036
1567.29	1.59042	2.05587	6.27264	10.4891	16.6061	-5.03594	6.29515	5.1485	2.97025	4.16836	8.15167	7.68411	1.33115
1451.81	0.929237	0.905042	0.939976	0.948719	1.02717	0.981999	0.981007	0.768235	0.875175	0.983551	0.980757	1.00346	1.03619
1396.99	12.36	3.27285	2.64925	1.84458	3.01713	2.92894	2.30669	1.40514	2.80356	1.74232	1.35679	1.19823	0.768101
1320.92	1.64029	1.67045	1.20343	1.11327	1.21959	1.14751	1.04371	0.958768	0.836577	0.742614	0.583516	0.496148	0.278926
1294.62	2.79503	2.79718	1.27078	1.37533	1.60065	1.44621	1.3264	1.03865	1.13355	0.860483	0.732045	0.60367	0.351114
1280.33	3.40843	1.56366	1.78367	1.86614	1.85839	1.68012	1.79065	1.27925	1.24654	0.839514	0.770942	0.601632	0.311577
1128.74	0.755884	0.655134	0.827645	0.815202	0.771266	0.72679	0.817936	0.83635	0.763736	0.848906	0.907803	1.17232	1.73913
1109.53	0.569272	0.518783	0.818887	0.951246	0.776859	0.746102	0.721828	0.778749	0.758083	0.902334	0.926617	1.16322	1.23675
909.372	0.443527	0.451079	0.679658	0.919142	0.744964	0.782875	0.888477	0.743757	0.779997	1.25762	1.22583	2.04583	0.866681
874.208	0.827486	0.580489	0.974375	1.16959	1.24391	1.38942	1.35509	1.03665	0.963285	1.23628	1.47731	2.00486	1.53678
721.957	1.39234	1.44013	1.49314	2.14823	2.18105	1.36879	1.58676	1.43727	1.68832	1.74079	1.88088	2.33053	2.35901
645.674	0.946285	1.19943	1.27156	1.59059	1.76805	1.45515	1.69866	1.48779	1.439	1.77912	2.22881	3.00626	1.69862
610.256	1.97554	2.66248	2.00587	1.95448	1.95973	1.56288	1.6745	1.76759	2.23928	2.3357	1.74551	2.60496	3.20087
538.837	4.67342	8.74394	7.80095	5.98528	4.58784	4.32104	6.98008	6.21263	7.64107	3.87246	6.14277	5.47864	4.52111
487.878	-11.7464	-25.6314	-17.6657	-4.50678	-7.11662	-5.64936	-7.54674	-7.87265	-8.59827	-15.9903	-14.7952	3.06903	5.52934
455.357	1.73559	1.41195	1.72532	1.86173	1.68627	1.8646	2.11275	2.01815	1.88085	2.12041	2.0343	2.47678	1.99903
355.554	1	1	1	1	1	1	1	1	1	1	1	1	1
236.122	0.251252	0.220534	0.390467	0.475049	0.510817	0.42308	0.546327	0.37397	0.313214	0.504719	0.730757	0.858776	0.333951
	Standard deviation
Raman shift (cm-1)	0	0.01	0.05	0.1	0.5	1	5	10	50	100	250	500	1000
1669.22	0.0220696	0.106031	0.0718984	0.120821	0.105387	0.0946006	0.0878881	0.221778	0.115078	0.349413	0.188793	0.296839	0.482932
1620.56	0.123998	0.0916938	0.161789	0.086571	0.558672	0.0189329	0.271898	0.193473	0.291968	0.755201	0.546562	0.540257	0.0213037
1567.29	0.130868	1.20233	3.3358	9.59478	47.5592	18.9457	3.11975	1.77564	0.900433	2.27062	8.26142	1.97529	0.0614195
1451.81	0.173362	0.217755	0.149804	0.207212	0.108212	0.108803	0.127468	0.100235	0.155022	0.283307	0.266911	0.18488	0.177165
1396.99	9.71882	0.93445	0.736519	0.859702	1.10236	1.72856	1.19529	0.173556	1.80753	0.766853	0.446126	0.275929	0.0739713
1320.92	0.492706	0.917809	0.239193	0.32898	0.0532939	0.0714229	0.222752	0.175098	0.0914045	0.177845	0.178837	0.0351638	0.0374902
1294.62	0.944314	2.72871	0.188109	0.587043	0.383922	0.358956	0.54009	0.113381	0.203734	0.192446	0.173602	0.036603	0.0317754
1280.33	1.1591	0.192857	0.647245	1.03574	0.185579	0.322048	0.907848	0.190267	0.323841	0.203471	0.177461	0.0653874	0.0177392
1128.74	0.0887131	0.125612	0.0960266	0.0920186	0.0630906	0.109766	0.13402	0.227642	0.105717	0.11897	0.0862851	0.160664	0.381191
1109.53	0.0474304	0.149015	0.0820593	0.171551	0.108216	0.131974	0.03403	0.129919	0.131753	0.192766	0.0863613	0.133656	0.146024
909.372	0.0619017	0.1707	0.0727918	0.473445	0.0914223	0.493518	0.36177	0.149974	0.228301	0.823345	0.230233	0.849412	0.13314
874.208	0.0773634	0.140436	0.0848357	0.246058	0.138236	0.364991	0.136135	0.127413	0.158921	0.140894	0.241534	0.463325	0.263061
721.957	0.322413	0.151673	0.177851	0.714001	0.725707	0.446495	0.144294	0.0892314	0.299046	0.420172	0.29214	0.529185	0.164384
645.674	0.222231	0.426068	0.586083	0.381401	0.49906	0.427977	0.328447	0.299431	0.319808	0.388336	0.410964	0.980662	0.207355
610.256	0.359326	0.578441	0.368387	0.476301	0.18567	0.310244	0.32719	0.425984	0.763715	0.973304	0.191552	0.356638	0.0591697
538.837	1.76346	7.43769	4.13282	2.29889	1.76661	1.80518	2.6981	2.74587	4.4642	0.360089	4.25709	1.09792	1.52173
487.878	7.83274	32.745	23.2508	1.19012	3.62828	1.76865	2.1876	4.15407	3.98548	19.291	17.8242	29.3476	4.42317
455.357	0.123469	0.173181	0.209949	0.448096	0.173744	0.173344	0.569732	0.738459	0.253877	0.374721	0.17764	0.420461	0.355535
355.554	0	0	0	0	0	0	0	0	0	0	0	0	0
236.122	0.059179	0.0611021	0.161952	0.122909	0.0687135	0.166427	0.238908	0.0312151	0.058233	0.184635	0.345741	0.160738	0.0513985

## Sheet: 455
	Peaks intensity ratio average
Raman shift (cm-1)	0.001	0.01	0.05	0.1	0.5	1	5	10	50	100	250	500	1000	ppm
1669.22	0.433745	0.54607	0.527007	0.505913	0.534411	0.489608	0.48095	0.558634	0.530248	0.548115	0.637072	0.806185	0.6597
1620.56	0.491742	0.709237	0.92631	0.958018	1.21434	1.03352	0.957323	1.08955	0.957759	0.925452	0.91925	0.859863	0.343969
1567.29	0.922034	1.40058	3.5167	5.41497	11.3746	-3.11369	3.34068	2.75246	1.59472	1.89063	3.8506	3.19263	0.683404
1451.81	0.540952	0.650353	0.546257	0.547667	0.618625	0.533369	0.479416	0.41786	0.477294	0.461945	0.488861	0.406148	0.543043
1396.99	7.00879	2.14852	1.55318	1.77814	1.52092	1.09482	1.07076	0.931723	1.05115	0.843067	0.678317	0.481154	0.399958
1320.92	1.13806	1.2508	0.774387	0.666501	0.728742	0.618121	0.506681	0.50741	0.454451	0.354136	0.291443	0.203026	0.145636
1294.62	1.99617	0.809906	0.74259	0.527428	0.841594	0.777036	0.639856	0.550849	0.619936	0.407209	0.363952	0.247319	0.182338
1280.33	2.02732	1.62906	1.27946	1.17973	1.10277	0.902342	0.835228	0.677209	0.682825	0.410537	0.38403	0.24687	0.160963
1128.74	0.439533	0.4608	0.482285	0.453056	0.460902	0.393392	0.411875	0.441974	0.409512	0.408289	0.450584	0.485486	0.897122
1109.53	0.346219	0.418931	0.462901	0.477256	0.467518	0.405429	0.411063	0.411722	0.406907	0.401811	0.459328	0.474631	0.59533
909.372	0.254919	0.312481	0.395709	0.478461	0.445846	0.432685	0.449502	0.40874	0.411477	0.599292	0.601519	0.86047	0.454223
874.208	0.477766	0.433518	0.549873	0.592958	0.742249	0.669539	0.652781	0.558951	0.514544	0.592605	0.727958	0.827941	0.806338
721.957	0.806202	1.03053	0.873253	1.19148	1.28536	0.748852	0.790205	0.778545	0.915628	0.836248	0.925562	0.944705	1.21758
645.674	0.543599	0.842482	0.717652	0.860302	1.04294	0.791313	0.857881	0.780054	0.784567	0.854722	1.10243	1.21484	0.886742
610.256	1.14133	1.91106	1.17027	1.06941	1.17046	0.853544	0.85604	0.932057	1.2203	1.16345	0.866915	1.06031	1.64775
538.837	2.71521	6.15746	4.4305	3.27664	2.71204	2.31035	3.54128	3.08477	4.18468	1.84631	2.96657	2.20421	2.266
487.878	-6.97393	-17.8503	-10.9083	-2.66933	-4.10273	-2.98615	-3.80737	-3.8116	-4.47529	-8.08039	-7.68846	1.30135	2.59006
455.357	1	1	1	1	1	1	1	1	1	1	1	1	1
355.554	0.578367	0.717061	0.585971	0.56726	0.597936	0.539784	0.4955	0.541818	0.538327	0.481893	0.494385	0.411615	0.513622
236.122	0.144502	0.154266	0.221757	0.26162	0.303636	0.230092	0.268985	0.201055	0.170583	0.235542	0.356284	0.348993	0.172905
	Standard deviation
Raman shift (cm-1)	0	0.01	0.05	0.1	0.5	1	5	10	50	100	250	500	1000
1669.22	0.0412706	0.0283449	0.0603496	0.096158	0.0322857	0.142998	0.170209	0.186959	0.088256	0.152013	0.136447	0.192639	0.137408
1620.56	0.0679252	0.111791	0.109246	0.235062	0.494309	0.593153	0.380517	0.488114	0.223099	0.375791	0.245177	0.330824	0.0755818
1567.29	0.128244	0.686028	1.48848	4.76371	31.8909	10.8379	2.16619	1.2229	0.522853	0.764828	3.6014	1.14552	0.13299
1451.81	0.123047	0.178341	0.0695695	0.245733	0.126745	0.102859	0.0939797	0.14703	0.132637	0.0975274	0.163378	0.0543243	0.193065
1396.99	4.06991	0.485659	0.448388	0.75682	0.529243	0.309148	0.385219	0.184011	0.469135	0.447185	0.268761	0.0497679	0.118946
1320.92	0.295224	0.829262	0.106922	0.409946	0.0765792	0.0523986	0.112235	0.153471	0.0984564	0.0930003	0.108526	0.0236053	0.04867
1294.62	0.398342	0.0730219	0.117395	0.0861993	0.172915	0.197243	0.26616	0.143857	0.176394	0.0732154	0.107127	0.0307198	0.0520802
1280.33	0.685674	0.0640833	0.309204	0.309204	0.201085	0.170299	0.30124	0.177817	0.23126	0.147297	0.11311	0.0427173	0.0398263
1128.74	0.0786618	0.0348005	0.0588524	0.089911	0.0616635	0.0761607	0.135989	0.151844	0.0651184	0.0823128	0.0753871	0.110287	0.274588
1109.53	0.0226115	0.101538	0.025522	0.0810996	0.106797	0.0971554	0.155164	0.107583	0.0798933	0.105119	0.0719618	0.0585601	0.208429
909.372	0.0216357	0.086356	0.0364029	0.162115	0.0739463	0.299668	0.213977	0.169542	0.0933165	0.384616	0.0838456	0.433239	0.155958
874.208	0.0454805	0.0286787	0.0550014	0.0899404	0.0955493	0.277331	0.172416	0.183719	0.0809473	0.101032	0.121745	0.243821	0.282972
721.957	0.201672	0.156853	0.126027	0.401484	0.343858	0.294716	0.207993	0.260383	0.225838	0.243479	0.11942	0.181457	0.288285
645.674	0.113208	0.255523	0.271665	0.0806904	0.261486	0.271569	0.283899	0.198282	0.229486	0.231708	0.225102	0.351498	0.286197
610.256	0.213988	0.472571	0.241958	0.213705	0.148497	0.238775	0.325781	0.289888	0.482685	0.64273	0.153639	0.124851	0.350071
538.837	1.05791	5.06912	2.02766	1.08409	0.91884	0.905113	1.95241	1.23076	2.65275	0.161833	1.8519	0.106822	0.608884
487.878	5.17874	22.3754	15.0881	1.46357	1.73443	0.667504	1.62572	1.1971	1.56817	10.3303	9.71139	12.4128	1.75285
455.357	0	0	0	0	0	0	0	0	0	0	0	0	0
355.554	0.0411799	0.0961763	0.0698756	0.168505	0.0636467	0.0498541	0.110469	0.175135	0.0658649	0.0780118	0.0430005	0.0620171	0.100962
236.122	0.0310091	0.031168	0.0697452	0.0633447	0.0327379	0.102464	0.126991	0.0580908	0.048944	0.0694604	0.147284	0.056474	0.0524599

## Sheet: 538
	Peaks intensity ratio average
Raman shift (cm-1)	0	0.01	0.05	0.1	0.5	1	5	10	50	100	250	500	1000	ppm
1669.22	0.176977	0.12394	0.140433	0.167748	0.214717	0.243829	0.147812	0.20633	0.158815	0.299573	0.283779	0.366603	0.40488
1620.56	0.208743	0.158899	0.245322	0.311834	0.483476	0.495738	0.309905	0.400647	0.291251	0.503647	0.381784	0.395191	0.158847
1567.29	0.381002	0.345	0.916224	1.54733	4.39867	-0.767709	0.919613	1.06663	0.495977	1.05376	1.21148	1.47031	0.315866
1451.81	0.211895	0.152689	0.151449	0.188503	0.247633	0.264512	0.151131	0.158927	0.139505	0.252495	0.231738	0.183913	0.2459
1396.99	2.6664	-1.13444	0.456105	1.06341	0.711405	0.854852	0.343207	0.288497	0.366874	0.454064	0.311264	0.21806	0.183467
1320.92	0.428386	0.486437	0.312825	0.335095	0.286791	0.25085	0.160789	0.131506	0.131594	0.192145	0.132688	0.0924474	0.0668226
1294.62	0.553614	0.838575	0.20728	0.283135	0.384308	0.385742	0.194323	0.20955	0.174939	0.221627	0.166764	0.11276	0.0836031
1280.33	0.796324	0.645716	0.299455	0.389301	0.502546	0.445552	0.267931	0.254136	0.183152	0.220459	0.174225	0.112864	0.0741778
1128.74	0.175211	0.105327	0.135255	0.153192	0.182817	0.194455	0.13057	0.163032	0.123341	0.220993	0.201813	0.220837	0.401851
1109.53	0.145887	0.0961944	0.123928	0.160408	0.187527	0.198782	0.131448	0.150968	0.121432	0.218312	0.206543	0.216731	0.266894
909.372	0.107948	0.0721683	0.109609	0.177187	0.180387	0.201428	0.148644	0.157615	0.12871	0.329374	0.255266	0.395332	0.206669
874.208	0.197222	0.0905545	0.152499	0.207242	0.301213	0.32535	0.206541	0.213706	0.158668	0.320798	0.326333	0.376737	0.366334
721.957	0.337313	0.242257	0.240024	0.431344	0.540889	0.356869	0.252013	0.299874	0.268061	0.453611	0.394669	0.429619	0.565086
645.674	0.226054	0.202039	0.184835	0.300207	0.426786	0.383149	0.267605	0.28757	0.213387	0.463372	0.473551	0.55663	0.405759
610.256	0.448115	0.440549	0.303436	0.35002	0.473338	0.41673	0.260274	0.345637	0.31738	0.618233	0.376877	0.482395	0.760412
538.837	1	1	1	1	1	1	1	1	1	1	1	1	1
487.878	-2.94458	-4.45552	-2.20159	-0.869869	-1.71625	-1.47603	-1.13239	-1.36599	-1.49194	-4.1927	-3.96143	0.558737	1.33648
455.357	0.414375	0.22764	0.268933	0.342837	0.397755	0.485646	0.333547	0.366866	0.30088	0.544803	0.448899	0.454518	0.465225
355.554	0.236867	0.162898	0.160823	0.187791	0.237335	0.262753	0.156763	0.20679	0.157414	0.259812	0.222323	0.187774	0.237175
236.122	0.0605498	0.0350145	0.0533065	0.09281	0.123275	0.107586	0.0904013	0.0749167	0.0502516	0.129759	0.136891	0.159482	0.0790046
	Standard deviation
Raman shift (cm-1)	0	0.01	0.05	0.1	0.5	1	5	10	50	100	250	500	1000
1669.22	0.061152	0.0581804	0.0654295	0.0571614	0.0728122	0.11744	0.0539649	0.107012	0.0680841	0.093651	0.159454	0.0882194	0.219919
1620.56	0.0958453	0.0824358	0.11302	0.092248	0.219594	0.25067	0.162938	0.233661	0.135949	0.213969	0.180036	0.169259	0.0456591
1567.29	0.146112	0.302084	0.455536	0.996103	12.6296	4.27954	0.373537	0.721431	0.247867	0.495223	0.397251	0.615325	0.0851751
1451.81	0.0518351	0.0804246	0.0824698	0.104272	0.0831497	0.125014	0.0385891	0.107271	0.0638059	0.059608	0.158416	0.0190615	0.0875081
1396.99	2.45833	1.88203	0.3097	1.06945	0.33215	0.82444	0.178679	0.200874	0.111387	0.217803	0.214481	0.0161969	0.0598334
1320.92	0.120222	0.148412	0.0759679	0.0812832	0.0728573	0.0875363	0.0504687	0.0382862	0.0531197	0.0459452	0.0887745	0.0133219	0.0241184
1294.62	0.30438	0.883138	0.115963	0.205128	0.148979	0.204694	0.0673387	0.133976	0.0721399	0.0405415	0.106405	0.018441	0.0265056
1280.33	0.244558	0.763667	0.193983	0.325576	0.190663	0.215196	0.13912	0.146005	0.0554578	0.0684157	0.108317	0.0253728	0.0223253
1128.74	0.0505505	0.0535516	0.0810509	0.0628942	0.0548264	0.0838286	0.0550922	0.0867244	0.0536156	0.0401314	0.111182	0.0511118	0.106964
1109.53	0.0667204	0.060642	0.05969	0.0626583	0.0680322	0.0842012	0.0639252	0.0773827	0.0516758	0.0594216	0.11576	0.03881	0.0880501
909.372	0.0506628	0.0480616	0.0602396	0.135454	0.0637819	0.109493	0.090582	0.114923	0.0684474	0.223576	0.118773	0.209615	0.0727969
874.208	0.0797018	0.0453673	0.0842296	0.107138	0.109118	0.144846	0.071995	0.142342	0.076157	0.0436059	0.188745	0.111743	0.130972
721.957	0.140858	0.123079	0.125579	0.278891	0.293797	0.145981	0.0924413	0.210937	0.112183	0.125724	0.184074	0.0852079	0.17311
645.674	0.0955755	0.117539	0.102606	0.152622	0.194894	0.157258	0.104108	0.145149	0.0623519	0.117757	0.239435	0.185334	0.139661
610.256	0.101887	0.224588	0.116846	0.103559	0.164391	0.188315	0.0946609	0.185101	0.0621064	0.302572	0.183201	0.0657549	0.211188
538.837	0	0	0	0	0	0	0	0	0	0	0	0	0
487.878	2.33856	5.83144	2.54267	0.463865	1.19977	0.728175	0.347133	0.579246	1.08748	5.12632	5.315	5.52157	1.24261
455.357	0.166007	0.108754	0.129203	0.154023	0.117628	0.181759	0.126677	0.147919	0.138658	0.0484307	0.258425	0.02314	0.121783
355.554	0.0836869	0.0772275	0.0882538	0.071948	0.0674245	0.103599	0.047314	0.142608	0.0617375	0.0226602	0.123292	0.0353469	0.0642146
236.122	0.0262225	0.0184006	0.0104271	0.0526606	0.0460974	0.0421093	0.0546878	0.0451272	0.0243341	0.0452374	0.049361	0.0340172	0.0259211

## Sheet: 645
	Peaks intensity ratio average
Raman shift (cm-1)	0	0.01	0.05	0.1	0.5	1	5	10	50	100	250	500	1000	ppm
1669.22	0.8268	0.684562	0.837614	0.588729	0.538057	0.628501	0.564573	0.707858	0.716134	0.654447	0.580378	0.730517	0.970389
1620.56	0.923308	0.894288	1.47562	1.12284	1.25072	1.23371	1.10779	1.34729	1.30745	1.06525	0.828638	0.729531	0.396744
1567.29	1.74921	1.71599	5.20419	6.55509	16.4329	-1.70239	3.71933	3.43535	2.17426	2.2923	3.43359	2.73274	0.793174
1451.81	1.02081	0.794521	0.851648	0.626793	0.627294	0.709708	0.603675	0.526379	0.627656	0.555913	0.446339	0.368	0.607586
1396.99	14.993	2.93867	1.80455	1.6417	1.81329	2.28106	1.49363	0.981414	1.87378	0.965647	0.607165	0.42513	0.453359
1320.92	1.21206	0.971352	1.13645	0.757952	0.741275	0.851246	0.651919	0.656751	0.598738	0.420001	0.261144	0.178932	0.164142
1294.62	2.64434	2.40257	1.17076	0.95297	0.951761	1.11154	0.84095	0.717891	0.804024	0.490903	0.330233	0.216722	0.207302
1280.33	3.15909	2.60535	1.59167	1.32467	1.25875	1.27777	1.16194	0.867447	0.866726	0.475423	0.347499	0.212507	0.184611
1128.74	0.842801	0.578904	0.773726	0.525152	0.47266	0.515746	0.492885	0.557881	0.55615	0.485921	0.414187	0.438096	1.02367
1109.53	0.651736	0.529504	0.733299	0.555904	0.481575	0.526371	0.491571	0.526698	0.547716	0.474283	0.422763	0.412317	0.667499
909.372	0.479048	0.395084	0.625335	0.553323	0.443515	0.504957	0.514335	0.508869	0.578807	0.676985	0.554865	0.70331	0.509376
874.208	0.916167	0.514562	0.871089	0.686582	0.744643	0.830033	0.780907	0.708783	0.71242	0.710243	0.669363	0.720783	0.903159
721.957	1.49242	1.29099	1.37709	1.36148	1.25848	0.941699	0.961707	0.992011	1.20542	0.974094	0.852113	0.811446	1.40316
645.674	1	1	1	1	1	1	1	1	1	1	1	1	1
610.256	2.16882	2.35067	1.81392	1.25095	1.17186	1.1074	0.998815	1.18308	1.53426	1.32179	0.743945	0.926163	1.9906
538.837	5.22969	4.13868	6.54367	3.89541	2.80979	3.29526	4.22336	4.16283	5.11461	2.27507	2.66409	1.96122	2.69714
487.878	-13.7145	-17.6171	-17.9956	-3.04689	-3.97464	-4.20422	-4.45244	-5.36562	-6.72712	-11.5134	-6.31921	3.25895	3.49138
455.357	1.89321	1.26205	1.56625	1.17023	1.00509	1.37536	1.32105	1.35033	1.38498	1.23627	0.938461	0.883771	1.20554
355.554	1.09854	0.91249	0.945247	0.656801	0.605998	0.732808	0.606062	0.693514	0.72322	0.586957	0.460839	0.363802	0.594982
236.122	0.265716	0.189414	0.328024	0.301964	0.304729	0.287009	0.317859	0.256714	0.226654	0.282489	0.318187	0.297583	0.196902
	Standard deviation
Raman shift (cm-1)	0	0.01	0.05	0.1	0.5	1	5	10	50	100	250	500	1000
1669.22	0.201971	0.168639	0.371492	0.0969118	0.141571	0.0964115	0.093821	0.0735078	0.193877	0.136582	0.0572565	0.34561	0.215126
1620.56	0.172669	0.290762	0.658204	0.307091	0.735476	0.300269	0.179486	0.275166	0.450531	0.243562	0.104792	0.243837	0.0396529
1567.29	0.428215	0.83238	2.26736	5.92308	38.3125	9.9881	1.73981	0.87846	0.807534	1.16828	2.96363	0.991376	0.109138
1451.81	0.293781	0.21474	0.357378	0.233984	0.241775	0.170591	0.193652	0.086028	0.155268	0.130825	0.115528	0.15721	0.0420864
1396.99	13.4943	0.0234804	0.530137	0.886528	0.732679	1.59307	1.06697	0.256926	0.870763	0.323125	0.1414	0.134596	0.0183618
1320.92	0.0901308	0.271836	0.641494	0.405368	0.243429	0.288774	0.264898	0.134691	0.11526	0.0677814	0.0540863	0.0585886	0.00665837
1294.62	1.47775	1.42543	0.536625	0.642308	0.293404	0.537737	0.467463	0.143444	0.157699	0.0958229	0.05831	0.0665315	0.00741385
1280.33	1.38243	2.03004	0.716778	1.07697	0.366089	0.562734	0.810522	0.0576051	0.112095	0.0720308	0.0544276	0.0509293	0.0143132
1128.74	0.265819	0.149238	0.401283	0.0739758	0.175104	0.0764305	0.107221	0.0548278	0.1625	0.0594367	0.0546185	0.199159	0.191522
1109.53	0.0985057	0.190556	0.316923	0.0918621	0.216479	0.0664425	0.135269	0.0322932	0.147718	0.0644175	0.0561004	0.111775	0.0864088
909.372	0.0706602	0.149686	0.284854	0.172028	0.11978	0.167459	0.148268	0.111354	0.265735	0.331232	0.0756924	0.294197	0.0389773
874.208	0.240971	0.171871	0.403104	0.0473911	0.215751	0.0726661	0.0807706	0.102484	0.262253	0.0962732	0.0951689	0.265461	0.102035
721.957	0.330547	0.361569	0.612158	0.339848	0.309466	0.0995617	0.204166	0.186403	0.249475	0.0272352	0.0947119	0.197169	0.187684
645.674	0	0	0	0	0	0	0	0	0	0	0	0	0
610.256	0.652856	0.62959	0.728095	0.272924	0.32734	0.204785	0.186545	0.0799463	0.222293	0.442606	0.0885271	0.261331	0.120058
538.837	2.68636	1.21684	2.84335	1.52423	1.39808	2.23934	1.69507	1.94165	1.97352	0.618571	1.51174	0.683935	0.941271
487.878	11.2543	16.8337	25.7997	1.44989	1.41154	1.81216	1.01285	2.61602	4.72671	16.5348	6.81566	14.5418	3.07471
455.357	0.345361	0.335934	0.629805	0.111723	0.247899	0.451687	0.630274	0.363342	0.511807	0.327344	0.207378	0.286243	0.328103
355.554	0.238826	0.299992	0.474202	0.159504	0.193366	0.21138	0.121312	0.14216	0.171447	0.153064	0.0883485	0.130611	0.0686901
236.122	0.0165591	0.0433244	0.0955752	0.0524489	0.0824465	0.0405565	0.0951643	0.0375915	0.0665816	0.072736	0.101019	0.0516468	0.023357

## Sheet: 722
	Peaks intensity ratio average
Raman shift (cm-1)	0	0.01	0.05	0.1	0.5	1	5	10	50	100	250	500	1000	ppm
1669.22	0.565646	0.539538	0.61013	0.454478	0.434029	0.671837	0.595723	0.735677	0.590339	0.672378	0.689706	0.876377	0.715881
1620.56	0.626107	0.711401	1.07679	0.88497	0.993836	1.31264	1.20637	1.398	1.06944	1.0912	0.981895	0.909565	0.284367
1567.29	1.18254	1.40712	4.28628	5.6155	9.5402	-1.36137	3.97502	3.53574	1.74691	2.34954	3.96434	3.49696	0.565429
1451.81	0.695658	0.627229	0.629302	0.460927	0.503985	0.756173	0.624728	0.53361	0.521494	0.571761	0.534194	0.443715	0.441195
1396.99	9.62986	2.3102	1.76314	1.625	1.31208	1.16644	1.11403	0.98389	0.927516	0.869304	0.604026	0.519774	0.326278
1320.92	1.09688	0.9092	0.805607	0.546934	0.602607	0.907763	0.662717	0.665008	0.501232	0.432013	0.31454	0.219383	0.118706
1294.62	1.98343	0.886766	0.849837	0.905358	0.913579	1.2565	0.850193	0.725504	0.681969	0.505444	0.394897	0.267163	0.14946
1280.33	2.07961	1.1198	1.1739	0.918809	1.05607	1.36136	1.14728	0.888412	0.755751	0.488869	0.415749	0.265446	0.132654
1128.74	0.574851	0.457366	0.559729	0.401026	0.378562	0.553454	0.513351	0.578374	0.457513	0.500176	0.489815	0.526902	0.746792
1109.53	0.449638	0.420792	0.539859	0.430853	0.380216	0.562524	0.508961	0.541831	0.451892	0.487346	0.499784	0.514874	0.486241
909.372	0.329619	0.314174	0.457324	0.421881	0.359794	0.535175	0.557579	0.514931	0.469436	0.690365	0.649894	0.87916	0.367895
874.208	0.63103	0.407575	0.63442	0.523338	0.597403	0.888928	0.830043	0.719512	0.580643	0.731628	0.791197	0.87171	0.651585
721.957	1	1	1	1	1	1	1	1	1	1	1	1	1
645.674	0.69148	0.824351	0.841181	0.769809	0.833064	1.07193	1.07788	1.03266	0.864317	1.0272	1.18575	1.28989	0.722393
610.256	1.52092	1.85364	1.34588	0.980152	0.944992	1.17518	1.05527	1.22343	1.36038	1.35981	0.939124	1.13776	1.36095
538.837	3.70505	3.33311	5.34732	3.1733	2.36398	3.46462	4.48054	4.38339	4.74412	2.3498	3.08789	2.4048	1.95201
487.878	-8.49286	-17.1839	-11.9062	-2.22933	-3.21117	-4.57281	-4.84719	-5.54445	-5.36178	-12.136	-8.20234	3.43794	2.35575
455.357	1.30697	0.987361	1.16591	0.916651	0.819402	1.47378	1.34683	1.40523	1.15001	1.27574	1.09552	1.0898	0.854741
355.554	0.752667	0.700637	0.676415	0.499443	0.490799	0.781417	0.633822	0.697892	0.605786	0.606107	0.54049	0.447288	0.425498
236.122	0.182219	0.153808	0.265916	0.227681	0.244295	0.30688	0.34746	0.260869	0.188082	0.289878	0.375545	0.375165	0.142807
	Standard deviation
Raman shift (cm-1)	0	0.01	0.05	0.1	0.5	1	5	10	50	100	250	500	1000
1669.22	0.161686	0.0881698	0.0824231	0.137869	0.09409	0.110023	0.0868521	0.178933	0.0696317	0.140776	0.12294	0.278524	0.249202
1620.56	0.0935632	0.203777	0.186099	0.388354	0.438308	0.284721	0.416357	0.43394	0.223669	0.228822	0.161952	0.299442	0.0238504
1567.29	0.237255	0.729057	2.52674	5.50773	26.2224	10.2136	2.05156	1.0562	0.389772	1.20026	3.30994	1.38037	0.028555
1451.81	0.218935	0.123929	0.0590479	0.117644	0.141132	0.167711	0.117256	0.0479171	0.0668721	0.138961	0.177045	0.119326	0.0836604
1396.99	8.08148	0.261986	0.371156	0.0509063	0.655683	0.565613	0.456002	0.163597	0.14222	0.267606	0.0691326	0.0858161	0.0320696
1320.92	0.265651	0.45647	0.126627	0.191721	0.179818	0.28989	0.16276	0.0986321	0.0545144	0.0743169	0.10494	0.039543	0.0177029
1294.62	0.341066	0.180206	0.0448926	0.256187	0.121911	0.168932	0.382929	0.0966578	0.143157	0.106272	0.106925	0.0482082	0.01766
1280.33	0.651089	0.0584189	0.283765	0.536644	0.391069	0.561785	0.626788	0.100696	0.253107	0.0797495	0.109103	0.0474361	0.0129423
1128.74	0.200041	0.0908169	0.0908342	0.0960706	0.109401	0.104425	0.0405146	0.132534	0.0664788	0.0742403	0.0758407	0.157451	0.21198
1109.53	0.108926	0.141724	0.0939338	0.140438	0.11453	0.0779409	0.0674336	0.0813843	0.0566049	0.0690123	0.0759411	0.102533	0.11495
909.372	0.0736252	0.113689	0.0458898	0.148149	0.0784678	0.154286	0.223035	0.0793467	0.157284	0.319901	0.0269614	0.340448	0.0548353
874.208	0.211661	0.115548	0.0545818	0.104731	0.110374	0.120068	0.12389	0.0503722	0.1312	0.120069	0.124053	0.14357	0.102666
721.957	0	0	0	0	0	0	0	0	0	0	0	0	0
645.674	0.129592	0.242749	0.350954	0.189987	0.209168	0.12633	0.24057	0.175552	0.22396	0.028962	0.146447	0.317801	0.0968984
610.256	0.660964	0.360891	0.224528	0.380287	0.187909	0.166051	0.19085	0.242913	0.568254	0.459545	0.135026	0.126354	0.0802518
538.837	2.41631	0.371462	3.17688	1.83916	1.41147	2.20106	1.94303	2.11001	3.26438	0.705833	1.64266	0.522927	0.804162
487.878	4.87101	21.3591	15.4691	0.751387	1.05738	2.14629	1.65751	2.98704	3.16106	17.6887	9.93861	15.6415	1.89369
455.357	0.358302	0.150024	0.192202	0.310448	0.211512	0.481954	0.418435	0.49848	0.316395	0.367398	0.156431	0.219843	0.189547
355.554	0.200939	0.0793479	0.074973	0.138981	0.130923	0.211944	0.0528571	0.0457568	0.101922	0.176568	0.0760702	0.107674	0.0304717
236.122	0.0253373	0.0423394	0.126855	0.0479148	0.0420796	0.0484213	0.16251	0.0258077	0.034977	0.0728935	0.115071	0.0611452	0.0286872

## Sheet: 874
	Peaks intensity ratio average
Raman shift (cm-1)	0.001	0.01	0.05	0.1	0.5	1	5	10	50	100	250	500	1000	ppm
1669.22	0.910678	1.3656	0.964893	0.857981	0.726662	0.760863	0.725921	1.01394	1.03358	0.932206	0.875817	0.997408	1.08771
1620.56	1.04001	1.74226	1.70011	1.63665	1.61025	1.47195	1.43271	1.92101	1.8648	1.54135	1.2563	1.03377	0.445378
1567.29	1.93927	3.37777	6.58154	9.60994	13.6671	-1.62652	4.85309	4.86179	3.044	3.27361	5.26814	4.05653	0.886489
1451.81	1.27039	1.42637	0.992588	0.774713	0.830959	0.774496	0.762173	0.74163	0.92662	0.785545	0.664687	0.516965	0.676911
1396.99	19.431	4.81873	3.0005	2.46336	2.09806	2.08724	1.8374	1.38207	1.87674	1.38042	0.913497	0.613425	0.506031
1320.92	2.05837	2.11853	1.27121	1.0927	0.992712	1.05205	0.81782	0.926603	0.890244	0.594552	0.393382	0.254642	0.184048
1294.62	2.98332	1.80481	1.34489	1.36767	1.29819	1.38214	1.04973	1.01574	1.22134	0.691055	0.494672	0.310329	0.232148
1280.33	3.68977	2.30611	1.86292	1.89318	1.7313	1.58695	1.42945	1.23367	1.37185	0.676892	0.523005	0.309324	0.207205
1128.74	0.919864	1.14462	0.877974	0.764755	0.625682	0.629187	0.630035	0.797662	0.798731	0.687154	0.624242	0.600705	1.14846
1109.53	0.754694	0.94964	0.849384	0.809443	0.627662	0.640831	0.628118	0.752147	0.794208	0.676052	0.63562	0.602714	0.742462
909.372	0.539394	0.762248	0.720201	0.804154	0.599913	0.601332	0.66667	0.713878	0.803033	0.998938	0.837316	1.00357	0.565706
874.208	1	1	1	1	1	1	1	1	1	1	1	1	1
721.957	1.7174	2.62543	1.58527	1.97058	1.72563	1.14077	1.22422	1.39478	1.7804	1.3939	1.28825	1.17466	1.56788
645.674	1.16418	2.10666	1.32303	1.46193	1.41645	1.21209	1.29017	1.43069	1.56888	1.42708	1.51529	1.54163	1.11774
610.256	2.40549	4.8752	2.14366	1.82439	1.57795	1.34694	1.28636	1.69016	2.48907	1.88179	1.21258	1.32864	2.1299
538.837	5.68785	14.6383	8.39727	5.74155	3.82272	4.16515	5.41478	6.12521	8.79977	3.16157	4.14562	2.83357	3.01476
487.878	-14.2841	-44.6007	-20.173	-4.37086	-5.63755	-5.23584	-5.74643	-7.81015	-8.73506	-14.5953	-9.5001	3.57215	4.08914
455.357	2.10836	2.50377	1.83323	1.71801	1.36608	1.70259	1.64746	1.95667	1.98184	1.72239	1.40156	1.28245	1.36216
355.554	1.21681	1.82186	1.06774	0.95604	0.811274	0.903032	0.771001	0.975823	1.06333	0.817857	0.691881	0.516671	0.666944
236.122	0.309348	0.380364	0.416331	0.441046	0.41044	0.348548	0.409058	0.363662	0.331585	0.40354	0.486361	0.442448	0.221907
	Standard deviation
Raman shift (cm-1)	0	0.01	0.05	0.1	0.5	1	5	10	50	100	250	500	1000
1669.22	0.0800836	0.21128	0.136848	0.130931	0.0753985	0.122436	0.126175	0.179415	0.104208	0.240588	0.117057	0.23116	0.26971
1620.56	0.195403	0.0479538	0.278569	0.429774	0.51144	0.240915	0.303061	0.449797	0.322443	0.525963	0.230441	0.274128	0.0853291
1567.29	0.282516	1.41908	3.44003	8.43169	38.8887	11.3113	2.48931	1.16982	0.632056	1.60252	4.6862	1.48601	0.162617
1451.81	0.197469	0.549061	0.0593558	0.175816	0.10216	0.211854	0.168287	0.0392603	0.201644	0.162517	0.134025	0.140633	0.0617393
1396.99	9.54786	1.2799	0.444753	1.31193	0.726957	1.5956	1.11143	0.303357	0.660058	0.516124	0.215204	0.166659	0.0529297
1320.92	0.697241	1.37196	0.175666	0.528192	0.150895	0.444879	0.251375	0.140829	0.190926	0.0890794	0.0848872	0.0437031	0.0273486
1294.62	1.55803	0.0892679	0.102082	0.844831	0.329124	0.76567	0.502293	0.178405	0.387031	0.0974353	0.0700808	0.0546648	0.0321827
1280.33	1.98845	0.237016	0.49018	1.42854	0.500312	0.819479	0.844882	0.0958604	0.630551	0.126371	0.0837258	0.0604589	0.0366743
1128.74	0.134821	0.106773	0.0708256	0.0893509	0.0867027	0.135064	0.118654	0.127623	0.076061	0.0606235	0.0951613	0.128479	0.265175
1109.53	0.120708	0.023295	0.10868	0.117213	0.0908129	0.121252	0.159582	0.0938238	0.119767	0.130128	0.0799494	0.140469	0.0962663
909.372	0.0877784	0.14021	0.0127006	0.237855	0.0540256	0.155776	0.217202	0.0756821	0.150668	0.610562	0.13748	0.330206	0.0203066
874.208	0	0	0	0	0	0	0	0	0	0	0	0	0
721.957	0.542385	0.829356	0.139994	0.398789	0.374794	0.1572	0.174777	0.0944046	0.345021	0.22116	0.207752	0.223331	0.281548
645.674	0.373038	0.675338	0.517886	0.105244	0.342866	0.111606	0.124051	0.18298	0.625119	0.188574	0.201113	0.565074	0.124711
610.256	0.501049	1.77081	0.478426	0.386264	0.0529968	0.306703	0.263992	0.226984	1.36313	0.694254	0.298727	0.223131	0.3703
538.837	2.09368	10.3042	4.63216	2.45908	1.90186	3.2847	2.24413	3.14011	7.15484	0.436305	2.55218	0.813279	1.10248
487.878	9.77248	55.2709	27.7764	1.83108	2.43342	2.66526	1.46832	4.32025	3.00214	19.4547	10.4474	16.7019	4.05133
455.357	0.214349	0.400834	0.195354	0.279028	0.195452	0.716624	0.584402	0.693241	0.326907	0.274749	0.22321	0.342639	0.480141
355.554	0.118928	0.550217	0.101148	0.212407	0.0886372	0.337637	0.0807722	0.121823	0.204364	0.105035	0.122667	0.104238	0.127213
236.122	0.0991798	0.0636261	0.176096	0.0774992	0.0229812	0.0632173	0.132653	0.0431347	0.0750425	0.123711	0.177598	0.112417	0.0473292

## Sheet: 909
	Peaks intensity ratio average
Raman shift (cm-1)	0	0.01	0.05	0.1	0.5	1	5	10	50	100	250	500	1000	ppm
1669.22	1.71734	1.85316	1.34073	1.16528	1.22239	1.34388	1.18436	1.43241	1.32619	1.06261	1.06699	1.13065	1.91592
1620.56	1.98657	2.3323	2.36163	2.50064	2.31104	2.49008	2.37971	2.48787	2.34051	1.69171	1.51177	1.08328	0.784859
1567.29	3.636	4.32375	9.07893	11.9384	24.6795	0.175496	8.21125	6.81128	3.86538	3.8542	5.98537	4.3915	1.56461
1451.81	2.43157	2.30374	1.37822	1.46825	1.3866	1.55608	1.30049	1.04497	1.21417	0.960051	0.827543	0.594102	1.19517
1396.99	30.3142	5.65617	3.87041	2.94525	4.05122	5.15093	3.36313	1.977	4.34421	1.71148	1.13636	0.690547	0.893221
1320.92	2.68902	1.59495	1.76689	1.58145	1.66257	1.9145	1.40929	1.31954	1.15804	0.728402	0.487703	0.283203	0.324364
1294.62	5.57703	2.18923	1.86908	2.01278	2.14185	2.55587	1.90033	1.45262	1.60802	0.851874	0.611074	0.343223	0.409329
1280.33	6.78516	2.75361	2.5892	2.8434	2.85317	2.92312	2.60334	1.75112	1.79908	0.810724	0.643912	0.336137	0.365134
1128.74	1.74887	1.53817	1.21864	1.04085	1.05242	1.12324	1.01748	1.12518	1.01878	0.819754	0.75753	0.6784	2.02287
1109.53	1.36009	1.34957	1.17902	1.07298	1.0546	1.13654	1.00383	1.06781	1.00764	0.779747	0.77249	0.664445	1.31137
909.372	1	1	1	1	1	1	1	1	1	1	1	1	1
874.208	1.89194	1.34103	1.38882	1.32988	1.67646	1.73285	1.62972	1.41274	1.28122	1.21883	1.21957	1.08307	1.76944
721.957	3.15124	3.57348	2.20371	2.64028	2.91033	1.98283	2.00187	1.9747	2.2891	1.62818	1.54068	1.27472	2.76753
645.674	2.12785	2.86317	1.8312	1.94898	2.35763	2.12124	2.08041	2.03211	2.02524	1.67967	1.8309	1.62113	1.97188
610.256	4.5495	6.74616	2.98061	2.43708	2.64013	2.38201	2.10478	2.3897	3.20397	2.3241	1.45297	1.46694	3.75687
538.837	12.7384	16.0422	9.16181	7.89549	4.75712	4.15763	4.43349	4.86694	6.55944	3.95186	4.71522	3.21625	5.31701
487.878	-27.5082	-63.8532	-28.3727	-6.13675	-9.60298	-9.68035	-9.69972	-11.5184	-11.1603	-21.3789	-12.9304	7.76037	7.1268
455.357	3.94505	3.38722	2.54382	2.29694	2.29343	3.09959	2.80771	2.83768	2.52609	2.1341	1.68717	1.44446	2.3963
355.554	2.28672	2.48963	1.48383	1.33133	1.35817	1.63266	1.27853	1.38496	1.37184	1.01602	0.8345	0.575435	1.17592
236.122	0.564571	0.514408	0.576261	0.601429	0.690038	0.603733	0.630237	0.515851	0.437315	0.458504	0.575979	0.479707	0.390418
	Standard deviation
Raman shift (cm-1)	0	0.01	0.05	0.1	0.5	1	5	10	50	100	250	500	1000
1669.22	0.27498	0.51417	0.199325	0.448075	0.197448	0.424938	0.439674	0.289489	0.30104	0.331069	0.22513	0.651971	0.445908
1620.56	0.173253	0.344787	0.394454	0.228437	0.408666	0.280179	0.225307	0.327457	0.254458	0.343362	0.250527	0.343031	0.126944
1567.29	0.575465	1.07147	4.57903	9.16774	64.5662	15.0763	6.01675	1.55194	0.938243	2.59989	4.74251	2.19748	0.256542
1451.81	0.0880177	1.14257	0.078878	0.818717	0.146907	0.665374	0.66017	0.0893334	0.457513	0.436916	0.294078	0.341924	0.0779393
1396.99	25.2644	0.345337	0.800505	1.61062	1.27662	3.78845	2.77003	0.581741	3.8956	0.913311	0.443462	0.349791	0.0664319
1320.92	0.719107	0.270516	0.256525	1.1583	0.282963	1.04381	0.792674	0.314545	0.397579	0.303379	0.177901	0.132631	0.037175
1294.62	2.86541	0.556918	0.164218	1.72068	0.352744	1.65454	1.35581	0.38745	0.709354	0.36912	0.181912	0.156106	0.0431248
1280.33	3.14863	0.287911	0.686114	2.77669	0.605495	1.80864	2.10208	0.303214	0.962725	0.323639	0.188663	0.13512	0.0530691
1128.74	0.428136	0.309938	0.0888238	0.406335	0.191893	0.417577	0.325403	0.195545	0.190197	0.300099	0.141197	0.377602	0.425627
1109.53	0.0357112	0.0450896	0.144644	0.315071	0.189991	0.395853	0.307344	0.210214	0.181923	0.236379	0.139217	0.307879	0.152669
909.372	0	0	0	0	0	0	0	0	0	0	0	0	0
874.208	0.312851	0.21141	0.0243964	0.390501	0.141611	0.360224	0.530941	0.150227	0.256964	0.482601	0.205856	0.362818	0.0646736
721.957	0.701451	1.47104	0.227388	1.06112	0.801928	0.542216	0.709538	0.283858	0.641541	0.517604	0.0634031	0.476252	0.44341
645.674	0.365216	1.19165	0.69753	0.609921	0.509479	0.575441	0.63594	0.411907	0.921458	0.551982	0.280696	0.662219	0.151838
610.256	1.23047	3.16003	0.695881	0.835818	0.148919	0.878231	0.844307	0.416365	1.90683	1.24978	0.262388	0.630886	0.557897
538.837	4.73276	2.33709	4.79872	4.37274	0.433241	0.9538	0.275137	2.48661	1.59325	1.90776	2.36311	1.75129	1.88693
487.878	20.5364	83.5641	39.4555	4.00672	4.71139	5.95354	4.92237	7.27784	3.89796	32.9648	15.9809	24.3744	6.8355
455.357	0.349828	0.919579	0.242546	0.833358	0.408287	1.6959	1.71096	1.287	0.570706	1.01332	0.238067	0.756241	0.783011
355.554	0.307176	1.00621	0.156123	0.647979	0.172541	0.824478	0.5057	0.270324	0.410547	0.482118	0.133081	0.287376	0.193164
236.122	0.0960349	0.142921	0.235721	0.251187	0.0908461	0.176946	0.154765	0.0987196	0.17732	0.164514	0.161579	0.198519	0.0710557

[truncated: 8 more sheets: 1128, 1280, 1294, 1320, 1397, 1620, 1669, No ratio]
